# Supplementary material for: Identification of candidate genetic variants and altered protein expression in neural stem and mature neural cells support altered microtubule function to be an essential component in bipolar disorder
Source: Transl Psychiatry. 2020 Nov 9;10:390. doi: 10.1038/s41398-020-01056-1 (PMC7652854; doi:10.1038/s41398-020-01056-1)
Supplement: Supplementary file 4 — Table S1 [file 41398_2020_1056_MOESM4_ESM.xlsx]

## Sheet: all_fixed
Table 1. Genotyping of first run of candidates with PLINK output
gene	chr	pos	ref	alt	F_A	F_U	p-value
NEK3	13	52707832	A	G	0.05319	0	0.02824
CSRP2BP	20	18162481	C	G	0.07447	0.01136	0.03796
ERC2	3	56330401	A	C	0.117	0.03659	0.04916
TRABD2A	2	85097590	A	G	0.06383	0.01136	0.06587
BRD2	6	32942355	C	G	0.06383	0.01136	0.06587
BRD2	6	32942354	A	C	0.06522	0.0119	0.07065
ANK3	10	61836174	A	G	0.03191	0	0.09106
TUBB1	20	57599557	A	G	0.03191	0	0.09106
RPL3L	16	2003016	A	G	0.07447	0.02273	0.1076
ANK1	8	41543675	A	G	0.05319	0.01136	0.1143
TLR10	4	38775639	A	G	0.09574	0.03659	0.1204
LRRC37B	17	30348206	A	G	0.07447	0.02439	0.1325
UNC5C	4	96091414	A	G	0.02128	0	0.1688
SYNE1	6	152469204	A	G	0.02128	0	0.1688
MATN1	1	31194516	C	A	0.02128	0	0.1737
PLEKHG3	14	65209909	A	G	0.02128	0	0.1737
MACF1	1	39806566	G	A	0.06383	0.02273	0.1765
AARS2	6	44270870	A	G	0.06383	0.02273	0.1765
DMXL1	5	118483001	A	C	0.02128	0	0.184
FAT2	5	150928934	A	G	0.02128	0	0.184
NOM1	7	156752722	G	C	0.02128	0	0.184
VSTM5	11	93554242	G	C	0.02128	0	0.184
NDUFAF1	15	41688732	A	G	0.08511	0.03659	0.1847
FAT2	5	150947162	G	A	0.04255	0.01136	0.1983
PROSER2	10	11911704	A	G	0.04255	0.01136	0.1983
TGM1	14	24724663	A	G	0.04255	0.01163	0.2073
BDP1	5	70858268	G	A	0.05319	0.02273	0.2855
COL6A5	3	130107975	G	A	0.02128	0.04878	0.3158
RING1	6	33176937	G	A	0.05319	0.02439	0.3294
CROCC	1	17296320	A	G	0.01064	0	0.3319
MACF1	1	39802283	C	G	0.01064	0	0.3319
MACF1	1	39847730	A	G	0.01064	0	0.3319
MACF1	1	39904981	A	T	0.01064	0	0.3319
ITIH4	3	52859943	A	G	0.01064	0	0.3319
SYNE1	6	152646308	C	G	0.01064	0	0.3319
SYNE1	6	152711428	A	G	0.01064	0	0.3319
APP	21	27269932	A	G	0.01064	0	0.3319
DMXL1	5	118454675	C	A	0.01064	0	0.3375
CCDC141	2	179914649	A	G	0.03191	0.01136	0.3447
ERC2	3	56330063	T	A	0.03191	0.01136	0.3447
COL6A5	3	130095179	G	A	0.03191	0.01136	0.3447
MUC2	11	1103313	C	A	0.03191	0.01136	0.3447
APMAP	20	24952147	A	G	0.03191	0.01136	0.3447
CCDC141	2	179751485	C	A	0.01064	0	0.3489
FAT2	5	150943061	A	C	0.01064	0	0.3489
ZFHX4	8	77763857	G	A	0.01064	0	0.3489
CHUK	10	101981878	T	A	0.01064	0	0.3489
TENM4	11	78449583	A	G	0.01064	0	0.3489
OR10C1	6	29408600	A	C	0.03333	0.0122	0.3582
GAS2L3	12	101018081	A	C	0.06383	0.03488	0.3734
COL11A2	6	33131501	A	G	0.03191	0.0122	0.3812
DMXL1	5	118480316	A	G	0.07447	0.1098	0.4166
SLC39A7	6	33169392	C	G	0.04255	0.02273	0.4541
RBL2	16	53499374	G	C	0.04255	0.02273	0.4541
CPVL	7	29132279	G	A	0.04255	0.02326	0.4713
ZNF883	9	115759519	A	G	0.07447	0.04878	0.4825
CUL9	6	43188600	A	G	0.04255	0.02381	0.4891
NLRP1	17	5442790	A	G	0.04348	0.02439	0.4909
ZFHX4	8	77616519	G	C	0.04255	0.02439	0.5077
SSPO	7	149473614	G	A	0.01064	0.02273	0.5221
TRAPPC10	21	45502844	C	A	0.08511	0.06098	0.5415
SLC7A13	8	87229890	A	G	0.05319	0.03488	0.5516
CROCC	1	17257840	C	G	0.03191	0.04878	0.5679
DTHD1	4	36340755	A	C	0.06383	0.04545	0.5867
BDP1	5	70858342	G	A	0.06383	0.04545	0.5867
DNMBP	10	101667814	G	A	0.06383	0.04545	0.5867
TGM7	15	43585039	G	C	0.02128	0.03409	0.5971
CCDC141	2	179733939	A	G	0.02128	0.01136	0.5997
CACNA1I	22	40075733	A	C	0.02128	0.01136	0.5997
JUP	17	39925713	A	G	0.07447	0.05682	0.6316
VSTM5	11	93583590	A	G	0.03191	0.04545	0.635
MACF1	1	39800558	A	C	0.02128	0.0122	0.6424
SSPO	7	149481994	A	C	0.07447	0.09091	0.6869
AGBL1	15	86800154	A	G	0.03191	0.02273	0.7047
COL6A5	3	130135644	A	C	0.03191	0.02439	0.7644
DMXL1	5	118500264	G	A	0.03191	0.02439	0.7644
DNMBP	10	101716112	G	C	0.03191	0.03659	0.8648
PDE4DIP	1	144918984	A	G	0.02128	0.02439	0.89
DSTYK	1	205138321	G	C	0.05319	0.05682	0.9146
BDP1	5	70818130	A	C	0.05319	0.05682	0.9146
NLRP5	19	56543982	A	C	0.05319	0.05682	0.9146
NLRP2	19	55501424	A	G	0.01064	0.0122	0.9226
CCDC141	2	179839888	A	G	0.03191	0.03409	0.9345
SH3BP5	3	15373858	A	G	0.02174	0.02273	0.9641
