# Supplementary material for: Identification of candidate genetic variants and altered protein expression in neural stem and mature neural cells support altered microtubule function to be an essential component in bipolar disorder
Source: Transl Psychiatry. 2020 Nov 9;10:390. doi: 10.1038/s41398-020-01056-1 (PMC7652854; doi:10.1038/s41398-020-01056-1)
Supplement: Supplementary file 5 — Table S2 [file 41398_2020_1056_MOESM5_ESM.xlsx]

## Sheet: samples
Table 2. Samples used in different experiments
Sample ID	case/control	Sex	Age	RNA (previous study)	Protein NSC	Protein neuronal cells	DNA Genotyping
Bip03	case	F	34				X
Bip04	case	M	47				X
Bip05	case	F	65				X
Bip06	case	F	56	X	X	X	X
Bip07	case	M	52				X
Bip08	case	F	49				X
Bip09	case	F	25				X
Bip100	control	F	21				X
Bip101	control	F	28				X
Bip102	control	M	35				X
Bip103	control	F	21				X
Bip11	case	F	27				X
Bip12	case	M	43				X
Bip13	case	F	34				X
Bip14	case	F	44				X
Bip15	case	F	45				X
Bip16	case	F	46				X
Bip17	case	F	32				X
Bip19	case	M	29				X
Bip20	case	F	51				X
Bip21	case	M	53				X
Bip22	case	F	36				X
Bip23	case	F	37				X
Bip24	control	F	44				X
Bip25	control	M	65				X
Bip26	control	M	48				X
Bip28	control	M	26				X
Bip29	control	M	26				X
Bip30	control	M	38				X
Bip31	control	M	27				X
Bip32	control	F	44				X
Bip33	control	F	61				X
Bip34	control	F	51				X
Bip35	control	F	43				X
Bip36	case	M	40	X	X	X	X
Bip37	case	F	53				X
Bip38	case	F	37				X
Bip39	case	M	41				X
Bip40	case	M	26				X
Bip41	case	M	45	X	X	X	X
Bip42	case	F	49	X			X
Bip43	case	F	54				X
Bip44	case	F	53				X
Bip48	case	M	35				X
Bip49	case	F	29				X
Bip50	case	F	48				X
Bip51	case	M	39				X
Bip52	case	M	29				X
Bip53	case	F	25				X
Bip54	case	F	43				X
Bip55	case	F	29				X
Bip56	case	F	48	X	X	X	X
Bip57	case	F	32				X
Bip58	case	F	35				X
Bip59	case	F	25				X
Bip60	case	M	27				X
Bip61	case	F	29				X
Bip62	case	M	56				X
Bip63	case	M	33	X	X	X	X
Bip64	control	M	67				X
Bip65	control	M	53				X
Bip66	control	M	33				X
Bip67	control	M	68				X
Bip68	control	M	36				X
Bip69	control	F	21				X
Bip70	case	F	52				X
Bip71	control	M	28	X	X	X	X
Bip72	control	M	25				X
Bip73	control	F	28	X	X	X	X
Bip74	control	F	27				X
Bip75	control	F	23				X
Bip76	control	F	34				X
Bip77	control	F	23				X
Bip78	control	M	43				X
Bip79	control	M	22				X
Bip81	control	M	24				X
Bip82	control	M	25				X
Bip83	control	M	21				X
Bip84	control	M	23				X
Bip85	control	M	29				X
Bip86	control	M	23				X
Bip87	case	F	53				X
Bip88	control	F	27				X
Bip89	case	M	29				X
Bip90	control	F	30	X	X	X	X
Bip91	control	F	23				X
Bip92	control	F	23				X
Bip93	control	F	22				X
Bip94	control	F	25				X
Bip95	control	F	21				X
Bip99	control	F	46				X
ChiPSC4	control-commercial			X	X
