# Supplementary material for: Identification of candidate genetic variants and altered protein expression in neural stem and mature neural cells support altered microtubule function to be an essential component in bipolar disorder
Source: Transl Psychiatry. 2020 Nov 9;10:390. doi: 10.1038/s41398-020-01056-1 (PMC7652854; doi:10.1038/s41398-020-01056-1)
Supplement: Supplementary file 6 — Table S3 [file 41398_2020_1056_MOESM6_ESM.xlsx]

## Sheet: bp_fixed
Table 3. Genotyping of second run of candidates with PLINK output
gene	chr	pos	ref	alt	F_A	F_U	p-value
ANKRD1	10	92675322	A	G	0.03191	0	0.09868
NEK7	1	198222215	G	C	0.02128	0	0.1788
ANKK1	11	113270042	A	G	0.04255	0.0119	0.2167
ANKS3	16	4750849	G	C	0.04255	0.0119	0.2167
ANKS1A	6	34985594	A	G	0.01064	0	0.3431
ANKRD42	11	82966950	A	G	0.01064	0	0.3431
NEK3	13	52710327	A	G	0.01064	0	0.3431
ANKFY1	17	4120380	A	G	0.01064	0	0.3431
NEK1	4	170477125	A	G	0.04255	0.02381	0.4891
NEK11	3	131068509	G	A	0.01064	0.02381	0.4956
ANKRD53	2	71212336	G	A	0.02128	0.0119	0.6277
NEK4	3	52780205	G	A	0.04255	0.03571	0.8147
NEK3	13	52730259	A	T	0.04255	0.04762	0.8706
ANKS6	9	101498853	G	A	0.01064	0.0119	0.9362
