# Supplementary material for: Identification of candidate genetic variants and altered protein expression in neural stem and mature neural cells support altered microtubule function to be an essential component in bipolar disorder
Source: Transl Psychiatry. 2020 Nov 9;10:390. doi: 10.1038/s41398-020-01056-1 (PMC7652854; doi:10.1038/s41398-020-01056-1)
Supplement: Supplementary file 8 — Table S5 [file 41398_2020_1056_MOESM8_ESM.xlsx]

## Sheet: Sheet1
Sample Name	M Seqs	% Mapped
BIP63	717.2	96.04
BIP71	809.4	98.22
BIP73	831.4	96.96
BIP90	854.6	97.39
BIP36	809.9	94.01
BIP41	762.7	97.7
BIP42	767.6	97.11
BIP56	803.6	94.23
BIP06	795.0	99.62
